# Supplementary material for: Failure to thrive - an overlooked manifestation of KMT2B-related dystonia: a case presentation
Source: BMC Neurol. 2020 Jun 16;20:246. doi: 10.1186/s12883-020-01798-x (PMC7296679; doi:10.1186/s12883-020-01798-x)
Supplement: Supplementary file 7 — Additional file 7: Phenotype and Genotype of Previously Reported KMT2B Mutation Carriers and Patients Described in This Report. F-Female; M-Male. [file 12883_2020_1798_MOESM7_ESM.xlsx]

## Sheet: Sheet1
Patient	Gender	Age at Time of Publication (years)	Age at Onset of Dystonia (years)	Site of initial dystonia	Dystonia Pattern at Time of Publication	Developmental Delay/Intellectual impairment	Dysarthria/Dysphonia	Dysphagia	KMT2B gene Variant	Gastrostomy Tube placed?	Brain MRI	Levodopa Trialed?	Anticholinergic Trialed	Other medical treatments	Deep Brain Stimulation Trialed?	Failure to Thrive	Cleft palate	Reference
1	F	31	7	Foot	Generalized	No	No	Not reported	c.6406delC (p.Leu21236Serfs*17)	Not reported	Normal	Yes	Not reported	Not reported	Yes	Not reported	Not reported	Zech 2016 (5)
2	F	11	3	Foot	Generalized	Yes	No	Not reported	c.1633C>T (p.Arg545*)	Not reported	Normal	Yes	Yes	Not reported	Not reported	Yes	Not reported	Zech 2016 (5)
3	M	15	11	Foot	Generalized	Yes	Yes	Not reported	c.7050-2A>G (p.Phe2321Serfs*93)	Not reported	Normal	Yes	Yes	Not reported	Not reported	Not reported	Not reported	Zech 2016 (5)
4	F	6	4	Foot	Generalized	Yes	Yes	Not reported	c.2428C>T (p.Cln810*)	Not reported	Normal	Yes	Not reported	Not reported	Not reported	Yes	Not reported	Zech 2016 (5)
5	M	36	9	Hand	Focal hand, focal forearm	Yes	Yes	Not reported	c.2428C>T (p.Cln810*)	Not reported	Not done	No	Not reported	Not reported	Not reported	Not reported	Not reported	Zech 2016 (5)
6	M	61	11	Hand	Focal hand, focal forearm	Yes	Yes	Not reported	c.2428C>T (p.Cln810*)	Not reported	Not done	No	Not reported	Not reported	Not reported	Not reported	Not reported	Zech 2016 (5)
7	M	14	4	Lower limb	Generalized	Yes	Yes	Yes	Deletion:chr.19:39,608,712-41,353,676	Not reported	Mild enlargement of lateral ventricles	Not reported	Not reported	Pimozide, Botulinum toxin, intrathecal baclofen	Not reported	Yes	Not reported	Gana 2012 (10)
8	Not Reported	Not Reported	4	Not reported	Generalized	Yes	Yes	Yes	Deletion:chr.19:40,300,506-40,925,348	Not reported	Not reported	Not reported	Not reported	Not reported	Not reported	Not reported	Not reported	Dale 2012 (11)
9	F	23	Not reported	Not reported	Not specified	Yes	Yes	Yes	Deletion:chr.19.33,203,635-38,108,990	Not reported	Not reported	Not reported	Not reported	Not reported	Not reported	Yes	Not reported	Melo 2015 (12)
10	M	14	4	Right lower limb	Right lower extremity, right foot posturing , gait disturbance	Yes	Yes	Yes	Deletion:chr.19:35,608-666-36,233,508	Not reported	Hypointensity on susceptibility weighted imaging in bilateral lateral globus pallidus externa	Yes	Not reported	Not reported	No	Not reported	Not reported	Meyer 2017 (6)
11	F	14	7	Bilateral lower limbs	Bilateral lower extremity, limping, gait disturbance	No	Yes	Not reported	Deletion:chr.19:35,197,252-38,140,100	Not reported	Hypointensity on susceptibility weighted imaging in bilateral lateral globus pallidus externa	Yes	Not reported	Baclofen	No	Not reported	Not reported	Meyer 2017 (6)
12	M	9	2.5	Right lower limb	Right lower limb, right foot posturing, gait disturbance	Yes	Yes	Yes	Deletion:chr.19:34,697,740-37,084,510	Not reported	Hypointensity on susceptibility weighted imaging in bilateral lateral globus pallidus externa	Not reported	Not reported	Gabapentin	No	Not reported	Not reported	Meyer 2017 (6)
13	F	11	4	Left lower limb	Left lower limb, left toe walking, gait disturbance	Yes	Yes	Yes	Deletion:chr.19:36,191,100-36,376,860	Not reported	Hypointensity on susceptibility weighted imaging in bilateral lateral globus pallidus externa	Yes	Yes	Not reported	No	Not reported	Not reported	Meyer 2017 (6)
14	M	20	Unknown	Gait disturbance	Gait disturbance	Yes	Yes	Not reported	Deletion:chr19:31,725,360-36,229,548	Not reported	Not done	Not reported	Not reported	Not reported	No	Not reported	Not reported	Meyer 2017 (6)
15	F	10	2.5	Right lower limb	Right lower limb, Right foot inversion	No	Yes	No	Deletion:chr.19:35,017,972-36,307,788	Yes	Hypointensity on susceptibility weighted imaging in bilateral lateral globus pallidus externa	Yes	Yes	Not reported	Yes	Not reported	Not reported	Meyer 2017 (6)
16	M	21	7	Right lower limb	Right lower limb, right foot dragging, gait disturbance	Yes	Yes	Yes	Deletion:chr.19:35,414,997-37,579,142	Not reported	Hypointensity on susceptibility weighted imaging in bilateral lateral globus pallidus externa	Yes	Not reported	Baclofen	No	Not reported	Not reported	Meyer 2017 (6)
17	F	17	4	Right lower limb	Right lower limb, right foot posturing	Yes	Yes	Not reported	Deletion:chr.19:35,414,997-37,579,142	Not reported	Hypointensity on susceptibility weighted imaging in bilateral lateral globus pallidus externa	Yes	Not reported	Not reported	Yes	Not reported	Not reported	Meyer 2017 (6)
18	M	14	4	Bilateral lower limbs	Bilateral lower limb, gait disturbance	Yes	Yes	Not reported	Deletion:chr.19: 35,967,904-37,928,373	Not reported	Hypointensity on susceptibility weighted imaging in bilateral lateral globus pallidus externa	Yes	Not reported	Not reported	Yes	Not reported	Yes	Meyer 2017 (6)
19	F	7	4	Bilateral lower limbs	Bilateral lower limb, intermittent toe walking, gait disturbance	Yes	Not reported	Not reported	Deletion: chr.19:35,794,775-38,765,822	Not reported	Not done	Not reported	Not reported	Not reported	No	Not reported	Not reported	Meyer 2017 (6)
20	F	25	6	Right upper limb	Right upper limb, right hand cramps and posturing	No	Yes	Yes	c.402dup (p.Ser135GInfs*23)	Yes	Hypointensity on susceptibility weighted imaging in bilateral lateral globus pallidus externa	Yes	Not reported	Not reported	No	Not reported	Not reported	Meyer 2017 (6)
21	F	6	4	Bilateral lower limbs	Bilateral lower limb, toe walking	Yes	Yes	Yes	c.1690C>T (p.Arg564*)	Not reported	Done without susceptibility weighted imaging	Yes	Not reported	Not reported	No	Not reported	Not reported	Meyer 2017 (6), Reuter 2017(13)
22	M	11	8	Bilateral upper limbs	Bilateral upper limb, posturing, tremor, difficulty with handwriting	Yes	Yes	Not reported	c.3026_3027del (p.Glu1009Glyfs*9)	Not reported	Hypointensity on susceptibility weighted imaging in bilateral lateral globus pallidus externa	Yes	Not reported	Not reported	No	Not reported	Not reported	Meyer 2017 (6)
23	M	18	8	Bilateral upper limbs	Bilateral upper limb, posturing of hands, myoclonic jerks	No	Yes	Yes	c.3143_3149del (p.Gly1048Glufs*132)	Not reported	Hypointensity on susceptibility weighted imaging in bilateral lateral globus pallidus externa	Yes	Not reported	Not reported	No	Not reported	Not reported	Meyer 2017 (6)
24	F	20	2	Bilateral lower limbs	Bilateral lower limb, toe walking, clumsy	No	Yes	Yes	c.4545C>A (p.Tyr1515*)	Yes	Hypointensity on susceptibility weighted imaging in bilateral lateral globus pallidus externa	Yes	Yes	Clonazepam, baclofen	No	Not reported	Not reported	Meyer 2017 (6)
25	F	6	3	Bilateral lower limbs	Bilateral lower limb, increasing falls, gait disturbance	No	Yes	Not reported	c.4688del (p.Ala1563Aspfs*83)	Not reported	Hypointensity on susceptibility weighted imaging in bilateral lateral globus pallidus externa	Yes	Yes	Not reported	No	Not reported	Not reported	Meyer 2017 (6)
26	M	17	1	Bilateral lower limbs	Bilateral lower limb, toe walkng, gait disturbance	No	Yes	Yes	c.6515_6518delinsCCCAA (p.Val2172Alafs*11)	Not reported	Hypointensity on susceptibility weighted imaging in bilateral lateral globus pallidus externa	Yes	Yes	Baclofen, Tetrabenazine, diazepam	Yes	Not reported	Not reported	Meyer 2017 (6)
27	F	20	1	Cranial	Clumsy movements, difficulties with speech articulation	Yes	Yes	Yes	c.8061del (p.Tyr2688Thrfs*50)	No	Normal	Not reported	Not reported	Not reported	No	Not reported	Not reported	Meyer 2017 (6)
28	M	28	2	Bilateral lower limbs	Bilateral lower limb, toe walking	Yes	Yes	Yes	c.8079del (p.Ile2694Serfs*44)	Yes	Normal	Yes	Yes	Tetrabenazine	Yes	Not reported	Not reported	Meyer 2017 (6)
29	M	40	4	Left lower limb	Left lower limb, gait disturbance, left foot dragging, clumsiness	Yes	Yes	Not reported	c.3528+2T>A	Not reported	Normal	Yes	Yes	Tetrabenazine, supiride	Yes	Not reported	Not reported	Meyer 2017 (6)
30	M	18	6	Right lower limb	Right lower limb, right leg posturing	Yes	Yes	Yes	c.4955G>A (p.Gly1652Asp)	Not reported	Unable to interpret imaging due artifact from braces	Yes	Yes		Yes	Not reported	Not reported	Meyer 2017 (6)
31	F	20	5	Right lower limb	Right lower limb, right foot posturing, abnormal gait	No	Yes	Yes	c.4986C>A (p.Phe1662Leu)	Not reported	Hypointensity on susceptibility weighted imaging in bilateral lateral globus pallidus externa	Yes	Yes	Baclofen, botulinum injection	Yes	Not reported	Not reported	Meyer 2017 (6)
32	M	8	3	Bilateral lower limbs	Bilateral lower limb, toe walking	Yes	Yes	Not reported	c.5114G>A (p.Arg1705Gln)	Not reported	Hypointensity on susceptibility weighted imaging in bilateral lateral globus pallidus externa	Yes	Yes	Clonazepam, baclofen	Yes	Not reported	Not reported	Meyer 2017 (6)
33	F	27	6	Left lower limb	Left lower limb, tiptoe walking and inturning of left foot	No	Yes	No	c.5284C>T (p.Arg1762Cys)	Not reported	Normal	Yes	Yes	Not reported	No	Not reported	Not reported	Meyer 2017 (6)
34	F	19	8	Right lower limb	Right lower limb, right foot posturing, gait disturbance	No	Yes	Yes	c.5342T>C (p.Leu1781Pro)	Not reported	Hypointensity on susceptibility weighted imaging in bilateral lateral globus pallidus externa	Yes	Not reported	Levetiracetam	Yes	Not reported	Not reported	Meyer 2017 (6)
35	M	8	8	Severe paroxysmal retrocollis and jaw	Severe paroxysmal retrocollis and jaw	No	No	Not reported	c.7549C>T (p.Arg2517Trp)	Not reported	Normal	Not reported	Not reported	Not reported	No	Not reported	Not reported	Meyer 2017 (6)
36	F	46	23	Bilateral upper limb	Bilateral upper limb, upper limb posturingm torticollis, inability to walk long distances and run	No	Yes	Not reported	c.7549C>T (p.Arg2517Trp)	Not reported	Normal	Not reported	Not reported	Not reported	No	Not reported	Not reported	Meyer 2017 (6)
37	F	19	9	Right upper limb	Right upper limb, posturing, tremor, difficulty handwriting, myoclonic jerks	Yes	Yes	Not reported	c.8021T>C (p.Ile2674Thr)	Not reported	Bilateral pallidal T2 susceptibility greater than expected for age, lack of susceptibility weighted imaging	Yes	Yes	Levetiracetam, clonazepam	No	Not reported	Not reported	Meyer 2017 (6)
38	M	21	17	Left lower limb	Generalized	No	Yes	Not reported	c.3700G>A (p.Glu1234Lys)	Not reported	Normal	Yes	Yes	Not reported	Not reported	Not reported	Not reported	Zech 2017 (14)
39	M	60	43	Cervical dystonia, camptocormia, upper limb	Generalized	No	Yes	Not reported	c.4622C>T (p.Ala1541Val)	Not reported	Normal	Yes	Not reported	Not reported	Yes	Not reported	Not reported	Zech 2017 (14)
40	F	52	7	Bilateral lower limbs	Generalized	No	Yes	Not reported	c.5336G>A (p.Arg1779Gln)	Not reported	Normal	Yes	Not reported	Not reported	Yes	Not reported	Not reported	Zech 2017 (14)
41	F	13	6	Trunk	Generalized	Yes	Not reported	Not reported	c.4847C>T (p.Ala1616Val)	Not reported	Normal	Not reported	Not reported	Not reported	Not reported	Not reported	Not reported	Zech 2017(15)
42	F	13	8	Lower limb	Spasmodic dysphonia, cervical dystonia with torticollis through the left, anterocollis and right side lateraocollis	Yes	Yes	Not reported	c.7759dup (p.Arg2587/Profs*6)	Not reported	Small hyperintensities bilateral frontal lobes with no abnl in basal ganglia and cerebral white matter, corpus callosum atrophy	Yes	Yes	Risperidone, botulinum toxin	Not reported	Not reported	Not reported	Baizabal-Carvallo 2017 (16)
43	M	9	Not reported	Not reported	hand then spread to hand /forearm	Yes	Yes	Not reported	c.521dup (p.Thr176Aspfs*8)	Not reported	Normal	Not reported	Not reported	Not reported	Not reported	Not reported	Not reported	Hackenberg 2018 (17)
44	F	11	No dystonia	No dystonia	No dystonia	Yes	Not reported	Yes	c.1808dupC (p.Leu604Profs*72)	Yes	Not reported	Not reported	Not reported	Not reported	Not reported	Yes	Not reported	Faundes 2018 (18)
45	M	10	2.5	Lower limb, trunk	Progressive action-induced lower limb and trunk dystonia spread to arms, neck ,and tongue.	Yes	Yes	Not reported	c.1656dupC (p.Lys553GInfs*46)	Not reported	Normal	Yes	Not reported	Clonazepam	No	Not reported	Not reported	Dai 2018 (19)
46	F	Age unknown	42	Not reported	Not reported	Yes	Yes	No	c.1656dupC (p.Lys553GInfs*46)	Not reported	Not reported	Not reported	Not reported	Not reported	No	Not reported	Not reported	Dai 2018 (19)
47	F	Age unknown	14	Not reported	Not reported	Yes	Yes	No	c.1656dupC (p.Lys553GInfs*46)	Not reported	Not reported	Not reported	Not reported	Not reported	No	Not reported	Not reported	Dai 2018 (19)
48	F	60	Not reported	Not reported	Not reported	No	No	No	c.1656dupC (p.Lys553GInfs*46)	Not reported	Not reported	Not reported	Not reported	Not reported	No	Not reported	Not reported	Dai 2018 (19)
49	F	19	4	Right toes	Generalized	No	Not reported	Not reported	c.4789C>T (p.Arg1597Trp)	Not reported	Normal	Not reported	Not reported	Not reported	No	Not reported	Not reported	Zhou 2018 (20)
50	F	16	6	Extremities and trunk	Generalized	No	Yes	Not reported	c.309delG (p.Ser104Valfs*63)	Not reported	Normal	Yes	Not reported	Not reported	Yes	Not reported	Not reported	Kawari 2018 (21)
51	M	22	8	Right hand	Generalized	Yes	Yes	Not reported	c.1656dupC (p.Lys553Glnfs*46)	Not reported	Normal	Not reported	Not reported	Not reported	Yes	Not reported	Not reported	Kawari 2018 (21)
52	M	15	5	Right toe	Generalized	Yes	Yes	No	c.3325dupC	No	Normal	Not reported	Not reported	Not reported	Yes	Not reported	Not reported	Kawari 2018 (21)
53	M	18	6	Legs	Generalized	Yes	Not reported	Not reported	c.5636delG	Not reported	Normal	Not reported	Not reported	Not reported	Not reported	Not reported	Not reported	Kawari 2018 (21)
54	F	31	7	Gait problems	Generalized dystonia, predominantly in lower extremities and trunk with severe cervical dystonia	Yes	Yes	None reported	c.3568_3577delCTGAGTGTGC (p.Leu1190fs*161)	Not reported	Not reported	Not reported	Yes	Botulinum injection	No	Not reported	Not reported	Klein 2019 (22)
55	F	18	6	Lower limb	Generalized dystonia	No	Yes	Yes	c.7463A > G (p.Tyr2488Cys)	Not reported	Hypointensity of globus pallidus wit ha small central hyperintensity )	Yes	Yes	Botulinum injection, baclofen	Yes	Not reported	Not reported	Dafsari 2019 (23)
56	F	8	4	Unsteady gait	Generalized dystonia	No	Yes	Yes	c.3596_3697insC (p.Met1202Aspfs*22)	Not reported	Porencephal cyst near the corpus callosum	Yes	Yes	Benzodiazepines, baclofen	No	Not reported	Not reported	Dafsari 2019 (23)
57	M	47	0.12	Transient increase in muslce tone with paraplegia of left limbs following inguinal hernia surgical intervention	Generalized dystonia pronounced laterocollis to the right side, truncal dystonia, broad-based gait	No	Yes	Yes	c.4229delA (p.Gln1410Argfs*12)	Not reported	Broad cisterns, expanded ventricles	Yes	Yes	Botulinum injection, benzodiazepines	No	Not reported	Not reported	Dafsari 2019 (23)
58	F	11	4	Right handed dystonic tremor and myoclonus spreading to legs and left hand	Lower extremity and truncal dystonia	Yes	Yes	Yes	c.4966_4968TCCdel (p.S1656del)	Not reported	Normal	Not reported	Yes	Pramipexole	Yes	Not reported	Not reported	Dafsari 2019 (23) Lange 2017 (24)
59	M	28	6	Oromandibular, laryngeal	Lower extremity gait dystonia	No	Yes	Not reported	c5198-4_5206del(p?)-intron24/exon25	Not reported	Normal	Not reported	Not reported	Not reported	Not reported	Not reported	Not reported	Bras 2019 (25)
60	F	18	6	Lower limb	Generalized dystonia with prominent laryngeal	Yes	Yes	Not reported	c.6210_6213delTGAG (p.Ser2070Argfs*2)	Not reported	Normal	Not reported	Yes	Baclofen, botulinum toxin	Yes	Not reported	Not reported	Carecchio 2019 (26)
61	M	44	4	Lower limb, laryngeal	Generalized dystonia with prominent oromandibular, laryngeal, cranial, aial	Yes	Yes	Not reported	c.1656dupC (p.Lys553Glnfs*46)	Not reported	Normal	Not reported	Yes	Clonazepam, quetiapine	No	Not reported	Not reported	Carecchio 2019 (26)
62	F	35	5	Lower limb	Upper limb, laryngeal, oromandibular	No	Yes	Not reported	c.6413dupC (p.Ala2139Glyfs*6)	Not reported	Normal	Not reported	Yes	Baclofen, pregabalin	No	Not reported	Not reported	Carecchio 2019 (26)
63	F	30	4	Lower limb	Generalized with prominent trunk/cervical	Yes	No	Not reported	c.5405_5429del (p.Gln1802_Ala1808del)	Not reported	Normal	Not reported	Yes	Clonazepam, botulinum toxin	Yes	Not reported	Not reported	Carecchio 2019 (26)
64	M	22	6	Lower limb	Oromandibular, trunk	Yes	Yes	Not reported	c.5114G>A (p.Arg1705Gln)	Not reported	Hypoplasia cerebellar vermis	Not reported	Yes	Tetrabenazene, diazepam, baclofen, clonazepam	Yes	Not reported	Not reported	Carecchio 2019 (26)
65	M	24	9.5	Neck	Generalized with prominent trunk and oromandibular	No	Yes	Not reported	c.2240A>G (p.Gln747Arg)	Not reported	Normal	Not reported	Yes	Baclofen	Yes	Not reported	Not reported	Carecchio 2019 (26)
66	M	25	3.5	Lower limb	Generalized with prominent oromandibular	No	Yes	Not reported	c.5330G>C (p.Arg1777Pro)	Not reported	Normal	Not reported	Not reported	Tetrabenazene, diazepam, baclofen, clonazepam	Yes	Not reported	Not reported	Carecchio 2019 (26)
67	F	21	4	Lower limb	Generlaized with prominent oromandibular and laryngeal	No	Yes	Not reported	c.5258T>C (p.Leu1753Pro)	Not reported	Normal	Yes	Yes		Yes	Not reported	Not reported	Carecchio 2019 (26)
68	F	44	7	Lower limb	Generalized with prominent laryngeal	Yes	Yes	Not reported	c.4844C>T (p.Ser1615Leu)	Not reported	Normal	Not reported	Yes	Baclofen, amantadine	Yes	Not reported	Not reported	Carecchio 2019 (26)
69	F	16	13	Neck	Cervical	No	No	Not reported	c.3431A>T (p.Asp1144Val)	Not reported	Normal	Yes	Not reported	Botulinum toxin	No	Not reported	Not reported	Carecchio 2019 (26)
70	F	52	10	Lower limb	Generalized with prominent oromandibular and laryngeal	Yes	Yes	Not reported	c.7292T>C (p.Leu2431Ser)	Not reported	Normal	Not reported	Yes	Clonazepam, pimozide	No	Not reported	Not reported	Carecchio 2019 (26)
71	M	17	7	Lower limb	Generalized with prominent laryngeal	Yes	Yes	Not reported	c.3008G>A (p.Arg1003Gln)	Not reported	Normal	Not reported	Yes	Baclofen	No	Not reported	Not reported	Carecchio 2019 (26)
72	F	22	3	Lower limb	Generalized	Yes	No	Not reported	c.4895C>T (p.Ala1632Val)	Not reported	Normal	Yes	Yes	Baclofen, Tetrabenazine, diazepam	Yes	Not reported	Not reported	Carecchio 2019 (26)
73	M	10	6	Neck, upper limb	Generalized	Yes	No	Not reported	Deletion:chr.19:35,608,696–36,869,486	Not reported	Normal	Not reported	Yes	Not reported	No	Not reported	Not reported	Carecchio 2019 (26)
74	M	31	24	Larynx	Left lower limb, larynx	No	Yes	Not reported	stop-gain variant c.4075C>T (p.Q1359∗ )	Not reported	Normal	Yes	Not reported	Baclofen (no benefit), benzhexol (no benefit)	No	Not reported	Not reported	Ma 2019 (27)
75	F	15	7	Lower limb	Lower extremity, right hand, larynx	No	Yes	Not reported	heterozygous frameshift variant c.4458delC (p.R1487AfsTer7)	Not reported	Normal	Yes	Not reported	No	No	Not reported	Not reported	Ma 2019 (27)
76	F	33	18	Right hand	Neck, trunk, right hand	No	No	Not reported	heterozygous missense variant c.454C>T (p.R152W)	Not reported	Normal	No	Not reported	Botulinum injection	No	Not reported	Not reported	Ma 2019 (27)
77	M	Asymptomatic (Patient 73's father)	Asymptomatic (Patient 73's father)	Asymptomatic	Asymptomatic	No	No	Not reported	heterozygous missense variant c.454C>T (p.R152W)	No	Not done	No	No	No	No	No	No	Ma 2019 (27)
78	M	23	5	Left foot, laryngeal dystonia	Generalized	Not reported	Not reported	Not reported	NM_014727.2:c.3325delC	Not reported	Pallidal hypointensity, external segment atrophy	Not reported	Not reported	Not reported	Yes	Not reported	Not reported	Kumar 2019 (28)
79	F	28	none	none	none	Yes	Not reported	Not reported	NM_014727.2:c.3325delC	Not reported	Not done	Not reported	Not reported	Not reported	Not reported	Not reported	Not reported	Kumar 2019 (28)
80	F	26	Not reported	Not reported	Generalized	Not reported	Yes	Yes	NM_014727.2:c.4760dupA	Not reported	mild pallidal hypointensity	Not reported	Not reported	Not reported	Yes	Not reported	Not reported	Kumar 2019 (28)
81	F	15	3	Left lower limb	Generalized with prominent left leg	Yes	Yes	Yes	c.4960T>C (p.Cys1654Arg)	Yes	Bilateral hyperintensity of basal ganglia	Yes	Yes	No	No	Yes	No	This Report
82	F	34	29	Right arm	Right arm pain	Yes	No	No	c.4960T>C (p.Cys1654Arg)	No	Remote left middle cerebral artery infarct	Yes	No	No	No	No	No	This Report
83	M	4	?1	Toe walking	No dystonia noted	Yes	Yes	Yes	c.4960T>C (p.Cys1654Arg)	No	Not done	No	No	No	Not reported	Yes	No	This Report
84	F	6	?1	Toe walking and Left Foot Posturing	No dystonia noted	Yes	Yes	Yes	c.4960T>C (p.Cys1654Arg)	No	Not done	No	No	No	Not reported	No	Yes	This Report
